# Supplementary material for: ADAR1 RNA editing enzyme regulates R-loop formation and genome stability at telomeres in cancer cells
Source: Nat Commun. 2021 Mar 12;12:1654. doi: 10.1038/s41467-021-21921-x (PMC7955049; doi:10.1038/s41467-021-21921-x)
Supplement: Supplementary file 2 — Supplementary Data 1 [file 41467_2021_21921_MOESM2_ESM.xlsx]

## Sheet: Sup Data 1
Supplementary Data 1. DNA and RNA Oligos Used in This Study
Oligos and primers used in this study are listed.
siRNA	Target Gene	Source	Cat.#
	siControl	ThermoFisher Scientific	AM4611
	siADAR1-1	ThermoFisher Scientific	Custom (S: AGAGGUAGGUCGUAGCAUUtt/ AS: AAUGCUACGACCUACCUCUct)
	siADAR1-2	ThermoFisher Scientific	Custom (S: GAUGGAUUAGGGUGUGUCAtt/ AS: UGACACACCCUAAUCCAUCtg)
	siADAR2	ThermoFisher Scientific	S1010
	siADAR2	ThermoFisher Scientific	S1012
	siRNASEH1	ThermoFisher Scientific	S48356
	siRNASEH1	ThermoFisher Scientific	S48357
	siRNASEH2A	ThermoFisher Scientific	S20656
	siRNASEH2A	ThermoFisher Scientific	S20657
	siRNASEH2A	ThermoFisher Scientific	S20658
	siDHX9	ThermoFisher Scientific	S4021
	siSETX	ThermoFisher Scientific	S22950
	siSETX	ThermoFisher Scientific	S22951
	siSETX	ThermoFisher Scientific	S22952
Plasmid Construction	Multi Cloning Site Modification	Source
	CSII-EF-newMCS-oligo-F	IDT	5'-GGCCGCatgcGGCGCGCCatgcGCTAAGCatgcCGTACGatgcGGTAACCatgcGCTAGCatgcTTAATTAAatgcCGGACCGatgcCCTGCAGGatgcGCGATCGCatgcG-3'
	CSII-EF-newMCS-oligo-R	IDT	5'-GATCCgcatGCGATCGCgcatCCTGCAGGgcatCGGTCCGgcatTTAATTAAgcatGCTAGCgcatGGTTACCgcatCGTACGgcatGCTTAGCgcatGGCGCGCCgcatGC-3'
	Cloning Primers of ADAR1
	CSII-FLAG-ADAR1p110–Not1-F1	IDT	5'-ttggtaccgagctcGCGGCCGCccaccATGGACTACAAAGACGATGACAAGGGTGGAGGTGGAGGTGGAGGTGGAGCCGAGATCAAGGAGAAAATCTGCG-3'
	CSII-ADAR1p110–BamH1-R1	IDT	5'-ccctctagactcgaGGATCCcacttcaCTATACTGGGCAGAGATAAAAGTTCTTTTCCTC-3'
	CSII-FLAG-ADAR1p150–Not1-F1	IDT	5'-cttggtaccgagctcGCGGCCGCccaccATGGACTACAAAGACGATGACAAGGGTGGAGGTGGAGGTGGAGGTGGAAATCCGCGGCAGGGGTATTC-3'
	CSII-ADAR1p150–Nhe1-R1	IDT	5'-ctctagactcgaGCTAGCcacttcaCTATACTGGGCAGAGATAAAAGTTCTTTTCCTC-3'
	Cloning Primers of RNASEH2A
	CSII-FLAG-RNaseH2A–Not1-F1	IDT	5'-ttggtaccgagctcGCGGCCGCccaccATGGACTACAAAGACGATGACAAGGGTGGAGGTGGAGGTGGAGGTGGAGatctcagcgagctggagagag-3'
	CSII-RNaseH2A–BamH1-R1	IDT	5'-ccctctagactcgaGGATCCcacttcactagaggctggttgctgactcc-3'
	pET28-FLAG-RNaseH2A-XbaI-F	IDT	5'-ACTGCTATATCTAGAAATAATTTTGTTTAACTTTAAGAAGGAGATATACCATGGGCAGCAGCATGGACTACAAAGACGATGACAAGAGCAGCGGCCTGGAAGTTCTGTTCCAG-3'
	pET28-RNaseH2A-XhoI-R	IDT	5'-ACTGCTATACTCGAGCTAGAGGCTGGTTGCTGACTCCAG-3'
S9.6 Dot Blot and DRIP Analysis	S9.6 Dot Blot Control	Source
	Sense 62nt RNA	Dharmacon	5'-GGCGAGAGGCAAGAGGCGCGCAGUAGGGCGGCAGAAGCGGCGUAGCGGGCCGCGCGUCGGGC-3'
	Sense 62nt DNA	IDT	5'-GGCGAGAGGCAAGAGGCGCGCAGTAGGGCGGCAGAAGCGGCGTAGCGGGCCGCGCGTCGGGC-3'
	Antisense 62nt RNA	Dharmacon	5'-GCCCGACGCGCGGCCCGCUACGCCGCUUCUGCCGCCCUACUGCGCGCCUCUUGCCUCUCGCC-3'
	Antisense 62nt DNA	IDT	5'-GCCCGACGCGCGGCCCGCTACGCCGCTTCTGCCGCCCTACTGCGCGCCTCTTGCCTCTCGCC-3'
	DRIP Spike
	Sense 62nt RNA	Dharmacon	5'-GGCGAGAGGCAAGAGGCGCGCAGUAGGGCGGCAGAAGCGGCGUAGCGGGCCGCGCGUCGGGC-3'
	Antisense 62nt DNA	IDT	5'-GCCCGACGCGCGGCCCGCTACGCCGCTTCTGCCGCCCTACTGCGCGCCTCTTGCCTCTCGCC-3'
DRIP-qPCR	NEAT1-TSS forward	IDT	5'-TAGTTGTGGGGGAGGAAGTG-3'
	NEAT1-TSS reverse	IDT	5'-ACCCTGCGGATATTTTCCAT-3'
	PMS2-TSS forward	IDT	5'-AGCTGAGAGCTCGAGGTGAG-3'
	PMS2-TSS reverse	IDT	5'-GAGATCGCTGCAACACTGAG-3'
	JUN-TSS forward	IDT	5'-GGGTGACATCATGGGCTATT-3'
	JUN-TSS reverse	IDT	5'-TCGGACTATACTGCCGACCT-3'
	CLSPN-TSS forward	IDT	5'-GGCTGAGGGAATCAGAGACA-3'
	CLSPN-TSS reverse	IDT	5'-GGGCGTGTGCATAAACTCA-3'
	b-actin in3 forward	IDT	5'-TAACACTGGCTCGTGTGACAA-3'
	b-actin in3 reverse	IDT	5'-AAGTGCAAAGAACACGGCTAA-3'
	CYTB 5' forward	IDT	5'-GCCAATGGCGCCTCAATAT-3'
	CYTB 5' reverse	IDT	5'-AGGCCTCGCCCGATGT-3'
Dot Blot Hybridization Analysis	Dot Blot Hybridization Probe (Washing Temperature)	Source
	DNA Probe (TTAGGG)3 : 42ºC	IDT	5'-GGGTTAGGGTTAGGGTTA-3'
	DNA Probe (TCAGGG)3 : 42ºC	IDT	5'-GGGTCAGGGTCAGGGTCA-3'
	DNA Probe (TTGGGG)3 : 42ºC	IDT	5'-GGGTTGGGGTTGGGGTTG-3'
	DNA Probe-a-Satellite : 42ºC	IDT	5'-CATCACAAAGAAGTTTCTGAGAATGCTTC-3'
	DNA Probe-Alu : 42ºC	IDT	5'-TCGCGCCACTGCACTCCAGCCTGGGCGACAGAGCGAGACTCCG-3'
	DNA Probe-LINE1 : 42ºC	IDT	5'-TTGGAAAACACTCTGCAGGATATTAT-3'
	LNA Probe (TTAGGG)3 : 42ºC	QIAGEN	5'-GGGT+T+AG+GGT+T+AGGGTTA-3'
	LNA Probe (TTGGGG)3 : 50ºC	QIAGEN	5'-GGGT+T+GG+GGT+T+GGGGTTG-3'
	LNA Probe (CCCTAA)3 : 42ºC	QIAGEN	5'-TAACCC+T+AACCC+T+AACCC-3'
	LNA Probe (CCCTGA)3 : 55ºC	QIAGEN	5'-TGACCC+T+GACCC+T+GACCC-3'
			(LNA base: +G, +A, +T, +C)
	Dot Blot DNA Control
	DNA Oligo (CCCTAA)3	IDT	5'-TGTTTGCCCTAACCCTAACCCTAACCCTGTTTGTAGTTTGTAGTTATGTTTAT-3'
	DNA Oligo (CCCTAA)4	IDT	5'-TGTTTGCCCTAACCCTAACCCTAACCCTAACCCTGTTTGTAGTTTGTAGTTAT-3'
	DNA Oligo (CCCTAA)6	IDT	5'-TGTTTGAACCCTAACCCTAACCCTAACCCTAACCCTAACCCTAACCCGTTTGT-3'
	DNA Oligo (CCCTGA)4	IDT	5'-TGTTTGGACCCTGACCCTGACCCTGACCCTGACCCTGTTTGTAGTTTGTAGTTAT-3'
	DNA Oligo (CCCCAA)3	IDT	5'-TGTTTGCCCCAACCCCAACCCCAACCCCGTTTGTAGTTTGTAGTTATGTTTAT-3'
	DNA Oligo (CCCCAA)4	IDT	5'-TGTTTGCCCCAACCCCAACCCCAACCCCAACCCCGTTTGTAGTTTGTAGTTAT-3'
	DNA Oligo (CCCCAA)6	IDT	5'-TGTTTGAACCCCAACCCCAACCCCAACCCCAACCCCAACCCCAACCCGTTTGT-3'
	DNA Oligo (CCCTAA)2-CCCCAA	IDT	5'-TGTTTGCCCTAACCCTAACCCCAACCCTGTTTGTAGTTTGTAGTTATGTTTAT-3'
	DNA Oligo CCCTAA-(CCCCAA)2	IDT	5'-TGTTTGCCCCAACCCCAACCCTAACCCCGTTTGTAGTTTGTAGTTATGTTTAT-3'
	DNA Oligo (CCCCCC)4	IDT	5'-TGTTTGCCCCCCCCCCCCCCCCCCCCCCCCCCCCGTTTGTAGTTTGTAGTTAT-3'
	DNA Oligo (CCCCAC)6	IDT	5'-TGTTTGACCCCCACCCCCACCCCCACCCCCACCCCCACCCCCACCCCGTTTGT-3'
	DNA Oligo (CCCCAC)4	IDT	5'-TGTTTGCCCCACCCCCACCCCCACCCCCACCCCCGTTTGTAGTTTGTAGTTAT-3'
	RNA Oligo (UUAGGG)6	Dharmacon	5'-GGGUUAGGGUUAGGGUUAGGGUUAGGGUUAGGGUUAGGGUU-3'
	RNA Oligo (UCAGGG)6	Dharmacon	5'-GGGUCAGGGUCAGGGUCAGGGUCAGGGUCAGGGUCAGGGUC-3'
In vitro Editing Assay	Duplex Nucleic Acids Substrates in vitro Editing	Source
	Substrate_Biotin_(UUAGGG)6_RNA	Dharmacon	5'-Biotin-GUCCUGUCGUCUGUGGGUUAGGGUUAGGGUUAGGGUUAGGGUUAGGGUUAGGGUUGUCGGCUUCGCU-3'
	Substrate_Biotin_(UCAGGG)6_RNA	Dharmacon	5'-Biotin-GUCCUGUCGUCUGUGGGUCAGGGUCAGGGUCAGGGUCAGGGUCAGGGUCAGGGUUGUCGGCUUCGCU-3'
	Substrate_(CCCUAA)6_RNA	Dharmacon	5'-AGCGAAGCCGACAACCCUAACCCUAACCCUAACCCUAACCCUAACCCUAACCCACAGACGACAGGAC-3'
	Substrate_(CCCCAA)6-RNA	Dharmacon	5'-AGCGAAGCCGACAACCCCAACCCCAACCCCAACCCCAACCCCAACCCCAACCCACAGACGACAGGAC-3'
	Substrate_(CCCTAA)6-DNA	IDT	5'-AGCGAAGCCGACAACCCTAACCCTAACCCTAACCCTAACCCTAACCCTAACCCACAGACGACAGGAC-3'
	Substrate_(CCCCAA)6-DNA	IDT	5'-AGCGAAGCCGACAACCCCAACCCCAACCCCAACCCCAACCCCAACCCCAACCCACAGACGACAGGAC-3'
	RT_Rv (G-strand RNA)	IDT	5'-TAGATCGGAAGAGCGTCGTGTAGGATCCTTCAGACGTGTGCTCTTCCGATCTTAATAGCGAAGCCGACAA-3'
	1stPCR_Fw (G-strand RNA)	IDT	5'-CAAGCAGAAGACGGCATACGAGATCGGTCTCGGCATTCCTGCTGAACGTCCTGTCGTCTGT-3'
	1stPCR_Rv (G-strand RNA)	IDT	5'-CAAGCTTAGATCGGAAGAGCGTCGTGTAGGATCCTTCAGACGTGTGC-3'
	2ndPCR_Fw (G-strand RNA)	IDT	5'-AGCAGAGGATTGACGACTACAGCAAGCAGAAGACGGCATACGAGAT-3'
	2ndPCR_Rv (G-strand RNA)	IDT	5'-AATGATACGGCGACCACCGAGATCTACACTCTTTCAAGCTTAGATCGGAAGAGCGTCG-3'
	Substrate_Biotin_(CCCTAA)6_DNA	IDT	5'-Biotin-GTCCTGTCGTCTGTAACCCTAACCCTAACCCTAACCCTAACCCTAACCCTAACCCGTCGGCTTCGCT-3'
	Substrate_Biotin_(CCCCAA)6_DNA	IDT	5'-Biotin-GTCCTGTCGTCTGTAACCCCAACCCCAACCCCAACCCCAACCCCAACCCCAACCCGTCGGCTTCGCT-3'
	Substrate_Biotin_(CCCUAA)6_RNA	Dharmacon	5'-Biotin-GUCCUGUCGUCUGUAACCCUAACCCUAACCCUAACCCUAACCCUAACCCUAACCCGUCGGCUUCGCU-3'
	Substrate_Biotin_(CCCCAA)6_RNA	Dharmacon	5'-Biotin-GUCCUGUCGUCUGUAACCCCAACCCCAACCCCAACCCCAACCCCAACCCCAACCCGUCGGCUUCGCU-3'
	Substrate_(UUAGGG)6_RNA	Dharmacon	5'-AGCGAAGCCGACGGGUUAGGGUUAGGGUUAGGGUUAGGGUUAGGGUUAGGGUUACAGACGACAGGAC-3'
	Substrate_(UCAGGG)6_RNA	Dharmacon	5'-AGCGAAGCCGACGGGUCAGGGUCAGGGUCAGGGUCAGGGUCAGGGUCAGGGUCACAGACGACAGGAC-3'
	1stPCR_Fw (C-strand DNA)	IDT	5'-CAAGCAGAAGACGGCATACGAGATCGGTCTCGGCATTCCTGCTGAACGTCCTGTCGTCTGT-3'
	1stPCR_Rv (C-strand DNA)	IDT	5'-CAAGCTTAGATCGGAAGAGCGTCGTGTAGGATCCTTCAGACGTGTGCTCTTCCGATCTTAATAGCGAAGCCGACGG-3'
	RT_Rv (C-strand RNA)	IDT	5'-TGTAGGATCCTTCAGACGTGTGCTCTTCCGATCTTAATAGCGAAGCCGACGG-3'
	1stPCR_Fw (C-strand RNA)	IDT	5'-CAAGCAGAAGACGGCATACGAGATCGGTCTCGGCATTCCTGCTGAACGTCCTGTCGTCTGT-3'
	1stPCR_Rv (C-strand RNA)	IDT	5'-CAAGCTTAGATCGGAAGAGCGTCGTGTAGGATCCTTCAGACGTGTGC-3'
	2ndPCR_Fw (C-strand DNA, RNA)	IDT	5'-AGCAGAGGATTGACGACTACAGCAAGCAGAAGACGGCATACGAGAT-3'
	2ndPCR_Rv (C-strand DNA, RNA)	IDT	5'-AATGATACGGCGACCACCGAGATCTACACTCTTTCAAGCTTAGATCGGAAGAGCGTCG-3'
	Sequencing
	SeqRv	IDT	5'-AATGATACGGCGACCACCGAG-3'
RNA:DNA Hybrid Cleavage Assay	RNA:DNA Hybrid Substrates	Source
	G-Strand RNA-6A-C	Dharmacon	5'-GGGUUAGGGUUAGGGUUAGGGUUAGGGUUAGGGUUAGGGUU-3'
	G-Strand RNA-4A-C & 2I:C	Dharmacon	5'-GGGUUIGGGUUAGGGUUAGGGUUAGGGUUAGGGUUIGGGUU-3'
	G-Strand RNA-2A-C & 4I:C	Dharmacon	5'-GGGUUIGGGUUAGGGUUAGGGUUIGGGUUIGGGUUIGGGUU-3'
	G-Strand RNA-6I:C	Dharmacon	5'-GGGUUIGGGUUIGGGUUIGGGUUIGGGUUIGGGUUIGGGUU-3'
	C-Strand DNA	IDT	5'-AACCCCAACCCCAACCCCAACCCCAACCCCAACCCCAACCC-3'
Telomere FISH Analysis	Telomere FISH Probe	Source	Cat.#
	HeLa cell
	TelC-Cy3 PNA probe	PNA bio	F1002
	MEF cell
	FITC-(CCCTAA)4 PNA probe
	Cy3-(TTAGGG)5 PNA probe
