# Supplementary material for: ADAR1 RNA editing enzyme regulates R-loop formation and genome stability at telomeres in cancer cells
Source: Nat Commun. 2021 Mar 12;12:1654. doi: 10.1038/s41467-021-21921-x (PMC7955049; doi:10.1038/s41467-021-21921-x)
Supplement: Supplementary file 3 — Supplementary Data 2 [file 41467_2021_21921_MOESM3_ESM.xlsx]

## Sheet: Sup Data 2
Supplementary Data 2. Excel data source for in vitro editing assay.
			Percentage of A-to-I Editing (Average ± S.D.)
Substrate		Sequence strand	Position 1		Position 2		Position 3		Position 4		Position 5		Position 6
RNA : RNA	5'-UUAGGG-3'	G strand RNA	30.99 ± 12.03		66.58 ± 5.28		65.83 ± 4.51		57.38 ± 5.76		50.89 ± 8.18		32.59 ± 2.81
	3'-AAUCCC-5'	C strand RNA	0.00 ± 0.00	0.00 ± 0.00	37.48 ± 3.40	20.60 ± 7.66	40.36 ± 6.54	18.16 ± 10.28	33.28 ± 1.83	13.87 ± 7.27	26.51 ± 7.40	14.97 ± 6.34	22.26 ± 8.63	9.45 ± 8.36
			Position 12	Position 11	Position 10	Position 9	Position 8	Position 7	Position 6	Position 5	Position 4	Position 3	Position 2	Position 1
			Position 1		Position 2		Position 3		Position 4		Position 5		Position 6
RNA : DNA	5'-UUAGGG-3'	G strand RNA	2.47 ± 2.39		2.33 ± 2.19		2.33 ± 2.19		2.33 ± 2.19		0.60 ± 1.03		0.00 ± 0.00
	3'-AATCCC-5'	C strand DNA	0.00 ± 0.00	0.00 ± 0.00	0.00 ± 0.00	0.00 ± 0.00	0.00 ± 0.00	0.00 ± 0.00	0.00 ± 0.00	0.00 ± 0.00	0.00 ± 0.00	0.00 ± 0.00	0.00 ± 0.00	0.00 ± 0.00
			Position 12	Position 11	Position 10	Position 9	Position 8	Position 7	Position 6	Position 5	Position 4	Position 3	Position 2	Position 1
			Position 1		Position 2		Position 3		Position 4		Position 5		Position 6
RNA : mismatched RNA	5'-UUAGGG-3'	G strand RNA	64.99 ± 5.73		62.34 ± 0.74		57.77 ± 1.68		56.92 ± 1.68		59.05 ± 2.35		62.30 ± 2.22
	3'-AACCCC-5'	C strand RNA	22.51 ± 1.59	19.49 ± 0.44	48.08 ± 1.76	46.35 ± 0.78	50.24 ± 1.49	50.62 ± 2.26	43.25 ± 4.95	46.38 ± 3.10	37.99 ± 1.89	44.60 ± 4.51	32.07 ± 1.00	38.89 ± 1.35
			Position 12	Position 11	Position 10	Position 9	Position 8	Position 7	Position 6	Position 5	Position 4	Position 3	Position 2	Position 1
			Position 1		Position 2		Position 3		Position 4		Position 5		Position 6
RNA : mismatched DNA	5'-UUAGGG-3'	G strand RNA	70.09 ± 7.10		62.46 ± 1.60		62.06 ± 5.44		66.73 ± 10.37		70.24 ± 7.34		73.41 ± 2.85
	3'-AACCCC-5'
Mismatched RNA : DNA	5'-UCAGGG-3'
	3'-AATCCC-5'	C strand DNA	0.00 ± 0.00	47.20 ± 2.37	0.00 ± 0.00	48.64 ± 4.93	0.00 ± 0.00	46.34 ± 5.09	0.00 ± 0.00	40.40 ± 3.37	0.00 ± 0.00	36.83 ± 0.59	0.00 ± 0.00	25.84 ± 0.91
			Position 12	Position 11	Position 10	Position 9	Position 8	Position 7	Position 6	Position 5	Position 4	Position 3	Position 2	Position 1
