# Supplementary material for: ADAR1 RNA editing enzyme regulates R-loop formation and genome stability at telomeres in cancer cells
Source: Nat Commun. 2021 Mar 12;12:1654. doi: 10.1038/s41467-021-21921-x (PMC7955049; doi:10.1038/s41467-021-21921-x)
Supplement: Supplementary file 4 — Supplementary Data 3 [file 41467_2021_21921_MOESM4_ESM.xlsx]

## Sheet: Sup Data 3
Supplementary Data 3. Excel data source for DNA:RNA hybrid cleavage assay.
																					*, p < 0.05
																					**, p < 0.01
												Relative Uncleaved RNA Strand									***, p < 0.001
		RNase H1						Protein	Test Pair	Substrate	Time (min)	Exp 1	Exp 2	Exp 3	Exp 4	Average	SD	Test Pair	F-Test	Two-tailed T-Test P-value	Significance
		Relative Uncleaved RNA Strand						RNaseH1		6A-C	0	1	1	1	1	1	0	1 vs 2	0.211552	0.793782	n.s.
		6A-C	4A-C&2I:C	2A-C&4I:C	6I:C						5	0.722278	0.827949	0.569145	0.71513	0.708625	0.106335	1 vs 3	0.144047	0.509071	n.s.
Time (min)	0	1	1	1	1						10	0.548413	0.584274	0.366355	0.680021	0.544766	0.131274	1 vs 4	0.161217	0.433835	n.s.
	5	0.708625	0.732141	0.799341	0.798027				1		30	0.293062	0.334398	0.142156	0.292426	0.26551	0.0845484	2 vs 3	0.805756	0.466164	n.s.
	10	0.544766	0.567625	0.589482	0.622145				5		60	0.145264	0.104405	0.0563947	0.0843279	0.0975978	0.0373818	2 vs 4	0.860813	0.34759	n.s.
	30	0.26551	0.278137	0.297226	0.290949					4A-C&2I:C	0	1	1	1	1	1	0	3 vs 4	0.943528	0.791094	n.s.
	60	0.0975978	0.106622	0.140517	0.138085						5	0.790992	0.674337	0.771655	0.691579	0.732141	0.0577677	5 vs 6	0.611314	0.70945	n.s.
											10	0.615281	0.518314	0.559463	0.577441	0.567625	0.0402723	5 vs 7	0.532971	0.105503	n.s.
									2		30	0.32286	0.237957	0.259414	0.292316	0.278137	0.0372657	5 vs 8	0.222305	0.0885709	n.s.
		RNase H2A/2B/2C							6		60	0.146179	0.0857473	0.093317	0.101244	0.106622	0.0271201	6 vs 7	0.905647	0.116684	n.s.
		Relative Uncleaved RNA Strand								2A-C&4I:C	0	1	1	1	1	1	0	6 vs 8	0.453328	0.0870863	n.s.
		6A-C	4A-C&2I:C	2A-C&4I:C	6I:C						5	0.843111	0.825496	0.788476	0.740279	0.799341	0.0454833	7 vs 8	0.524659	0.934488	n.s.
Time (min)	0	1	1	1	1						10	0.608976	0.545253	0.598647	0.605049	0.589482	0.0297911
	5	0.960772	0.898683	0.896901	0.867852				3		30	0.328947	0.306821	0.253034	0.300102	0.297226	0.0319349
	10	0.946938	0.738818	0.738146	0.690841				7		60	0.173576	0.142837	0.113403	0.132251	0.140517	0.0251778
	30	0.819421	0.564824	0.44287	0.4098					6I:C	0	1	1	1	1	1	0
	60	0.708509	0.483061	0.328634	0.249536						5	0.750273	0.820032	0.870047	0.852638	0.823248	0.0528821
											10	0.585378	0.62431	0.659809	0.673379	0.635719	0.039425
									4		30	0.277454	0.272379	0.328197	0.336467	0.303624	0.0333846
									8		60	0.149794	0.121657	0.128501	0.156925	0.139219	0.0168189
								RNase H2A/2B/2C		6A-C	0	1	1	1	1	1	0	9 vs 10	0.152594	0.00768305	**
											5	1.00785	0.860357	0.884959	1.08992	0.960772	0.107589	9 vs 11	0.284104	0.00035975	***
											10	1.05987	0.848373	0.856528	1.02298	0.946938	0.11019	9 vs 12	0.293655	0.000212476	***
									9		30	0.78664	0.798121	0.804392	0.88853	0.819421	0.0466555	10 vs 11	0.683404	0.161228	n.s.
									13		60	0.689995	0.789922	0.698982	0.655137	0.708509	0.0574751	10 vs 12	0.66677	0.0872196	n.s.
										4A-C&2I:C	0	1	1	1	1	1	0	11 vs 12	0.981556	0.632024	n.s.
											5	0.947553	0.814142	0.937009	0.89603	0.898683	0.0605844	13 vs 14	0.301468	0.0116554	*
											10	0.883392	0.662303	0.619555	0.790022	0.738818	0.120557	13 vs 15	0.923334	0.000101329	***
									10		30	0.737657	0.457995	0.543729	0.519915	0.564824	0.120755	13 vs 16	0.293325	7.47535e-06	***
									14		60	0.630756	0.360388	0.48678	0.454317	0.483061	0.112105	14 vs 15	0.344778	0.0518957	n.s.
										2A-C&4I:C	0	1	1	1	1	1	0	14 vs 16	0.052888	0.0068614	**
											5	0.986261	0.83644	0.856241	0.908662	0.896901	0.0669136	15 vs 16	0.255199	0.0579274	n.s.
											10	0.732125	0.79969	0.659169	0.7616	0.738146	0.0594736
									11		30	0.568966	0.433282	0.343422	0.42581	0.44287	0.0934045
									15		60	0.396742	0.323721	0.24949	0.344582	0.328634	0.0610489
										6I:C	0	1	1	1	1	1	0
											5	0.690637	0.947493	0.851478	0.981799	0.867852	0.130384
											10	0.516084	0.864527	0.758412	0.624341	0.690841	0.152419
									12		30	0.305243	0.471926	0.500779	0.361254	0.4098	0.0920611
									16		60	0.213012	0.251313	0.284258	0.249561	0.249536	0.0291133
