# Supplementary material for: ADAR1 RNA editing enzyme regulates R-loop formation and genome stability at telomeres in cancer cells
Source: Nat Commun. 2021 Mar 12;12:1654. doi: 10.1038/s41467-021-21921-x (PMC7955049; doi:10.1038/s41467-021-21921-x)
Supplement: Supplementary file 5 — Supplementary Data 4 [file 41467_2021_21921_MOESM5_ESM.xlsx]

## Sheet: Sup Data 4
Supplementary Data 4. Antibodies Used in This Study
All antibodies used in this study are listed.
Immunoblotting	Target Gene	Cat.#	Vendors	Reference
	Anti-ADAR1	15.8.6.1		Cho et al., 2003
	Anti-GAPDH	2218	Cell Signaling Technology
	Anti-DNA-PKCs (Phos-T2609)	ab18356	abcam
	Anti-DNA-PKCs (Whole)	ab32566	abcam
	Anti-RPA32 (Phos-T21)	AF6654-SP	Novus
	Anti-RPA32 (Whole)	ab2175	abcam
	Anti-gH2AX	ab2893	abcam
	Anti-Cyclin B1 (CCNB1)	#4135	Cell Signaling Technology
	Anti-Phos-CDC2	#4539	Cell Signaling Technology
	Anti-Phos-H3(S10)	#3377	Cell Signaling Technology
	Anti-RNASEH2A	A304-149A	Bethyl
	Anti-RNASEH2C	PA5-66770	Thermo Fisher Scientific
	Anti-RNASEH1	15606-1-AP	Proteintech
	Anti-TRF2	NB110-57130	NOVUS
	Anti-ADAR2	1.3.1		Cho et al., 2003
	Anti-b-actin (ACTB)	8457	Cell Signaling Technology
	Anti-DHX9 (RNA Helicase A)	Ab26271	abcam
	Anti-SETX	A300-104A-M	Bethyl
	FLAG M2	F3165	Sigma
	S9.6 antibody	ENH002	Kerafast
	S9.6 antibody	MABE1095	SIGMA
Immunostaining	Anti-gH2AX	ab2893	abcam
	Anti-gH2AX	05-636-I	Millipore
	FLAG M2	F3165	Sigma
