# Supplementary material for: ADAR1 RNA editing enzyme regulates R-loop formation and genome stability at telomeres in cancer cells
Source: Nat Commun. 2021 Mar 12;12:1654. doi: 10.1038/s41467-021-21921-x (PMC7955049; doi:10.1038/s41467-021-21921-x)
Supplement: Supplementary file 10 — Source Data [file 41467_2021_21921_MOESM10_ESM.zip]

Archive with 4 entries (4 files):
- SourceDatafile1.xlsx
- __MACOSX/._SourceDatafile1.xlsx
- SourceDatafile2.pdf
- __MACOSX/._SourceDatafile2.pdf
