# Supplementary material for: ADAR1 RNA editing enzyme regulates R-loop formation and genome stability at telomeres in cancer cells
Source: Nat Commun. 2021 Mar 12;12:1654. doi: 10.1038/s41467-021-21921-x (PMC7955049; doi:10.1038/s41467-021-21921-x)
Supplement: Supplementary file 10 — Source Data [file 41467_2021_21921_MOESM10_ESM.zip › SourceDatafile1.xlsx]

## Sheet: Figure 1
Figure 1b
		frequency (%)
		Bridge	Micronuclei	Multinuclei
HeLa siControl	Exp 1	4.03226	1.63934	11.4754
	Exp 2	3.27869	2.54237	8.16327
	Exp 3	3.06122	2.89855	9.90099
HeLa siADAR1-1	Exp 1	18.3857	7.62712	43.2203
	Exp 2	12.7119	7.27273	47.191
	Exp 3	16.3636	8.16327	40.8333
		Bridge	Micronuclei	Multinuclei
Average	HeLa siControl	3.45739	2.36009	9.84656
	HeLa siADAR1-1	15.8204	7.6877	43.7482
SD	HeLa siControl	0.509585	0.649092	1.65674
	HeLa siADAR1-1	2.87564	0.44835	3.21154
	F-Test	0.0608929	0.646007	0.420375
	Two-tailed T-Test P-value	0.00184156	0.000305464	8.39354e-05
	Significance	**	***	***
Figure 1c
		Count#	TIF Positive Cell#	TIF Positive Cell %
HeLa siControl	Exp 1	168	3	1.78571
	Exp 2	112	3	2.67857
	Exp 3	139	1	0.719424
HeLa siADAR1-1	Exp 1	97	18	18.5567
	Exp 2	113	14	12.3894
	Exp 3	86	18	20.9302
				TIF Positive Cell %
		Average of TIF positive cell %	HeLa siControl	1.7279
			HeLa siADAR1-1	17.2921
		SD	HeLa siControl	0.980852
			HeLa siADAR1-1	4.40862
			F-Test	0.0943299
			Two-tailed T-Test P-value	0.00395719
			Significance	**
				*, p < 0.05
				**, p < 0.01
				***, p < 0.001

## Sheet: Figure 2
Figure 2c		Normalized Dot signal
		Exp 1	Exp 2	Exp 3			Test Pair		Average	SD
	siControl	1	1.00652	1.22548			1	siControl	1.07734	0.104791		Test Pair	F-Test	Two-tailed T-Test P-value	Significance
	siADAR1-1	2.85022	4.13862	3.04238			2	siADAR1-1	3.34374	0.567514		1 vs 2	0.0659425	0.0051438	**
	siADAR1-2	2.6688	2.64761	2.84286			3	siADAR1-2	2.71976	0.0874746		1 vs 3	0.821318	6.99489e-05	***
	siADAR2-1	1.29982	1.28335	1.4782			4	siADAR2-1	1.35379	0.0882289		1 vs 4	0.829642	0.0462075	*
	siADAR2-2	1.14695	1.18027	1.16596			5	siADAR2-2	1.1644	0.0136465		1 vs 5	0.0333519	0.360786	n.s.
Figure 2d		Normalized Dot signal
		Exp 1	Exp 2	Exp 3			Test Pair		Average	SD
	siControl	1	0.885511	1.15616			1	siControl	1.01389	0.110927		Test Pair	F-Test	Two-tailed T-Test P-value	Significance
	siADAR1-1	3.00549	2.21892	3.20267			2	siADAR1-1	2.80903	0.424963		1 vs 2	0.127579	0.00444953	**
	siRNase H1	1.16686	1.14058	1.58058			3	siRNase H1	1.29601	0.201511		1 vs 3	0.46511	0.157854	n.s.
	siRNase H2A	2.87097	1.62883	3.08352			4	siRNase H2A	2.52777	0.641546		1 vs 4	0.0580576	0.0302613	*
	siRNase H1 & H2A	2.54245	1.97976	3.02642			5	siRNase H1 & H2A	2.51621	0.4277		1 vs 5	0.126054	0.00859521	**
	siDHX9	2.629	2.35855	2.99628			6	siDHX9	2.66128	0.261352		1 vs 6	0.305296	0.00120189	**
	siSETX	2.39315	1.88057	2.72591			7	siSETX	2.33321	0.3477		1 vs 7	0.184758	0.00692328	**
Figure 2e		Normalized Dot signal
		Exp 1	Exp 2	Exp 3		Test Pair			Average	SD			Two-tailed T-Test P-value					Significance
siControl	Vector only	1	0.917166	1.40038		1	siControl	Vector only	1.10585	0.210995		Test Pair	1	2	3		Test Pair	1	2	3
siADAR1-1	Vector only	3.96231	2.67786	2.85542		2	siADAR1-1	Vector only	3.1652	0.568288		vs 2	0.00862085				vs 2	**
	F-ADAR1p110-WT	0.889139	1.25602	1.79032		3		F-ADAR1p110-WT	1.31182	0.370015		vs 3	0.53162	0.0180682			vs 3	n.s.	*
	F-ADAR1p110-E912A	2.31048	2.36126	3.7262		4		F-ADAR1p110-E912A	2.79931	0.655734		vs 4	0.0254277	0.583069	0.0491144		vs 4	*	n.s.	*
	F-ADAR1p150-WT	3.58746	3.5477	2.71341		5		F-ADAR1p150-WT	3.28286	0.402987		vs 5	0.00248625	0.822962	0.00700671		vs 5	**	n.s.	**
													F-Test
												Test Pair	1	2	3
												vs 2	0.242299
												vs 3	0.490756	0.595443
												vs 4	0.187643	0.857844	0.914847
												vs 5	0.430306	0.669201	0.914847

## Sheet: Figure 3a
Figure 3a
												IP signal / Input (%)
Target	DRIP			IP signal	Input		IP signal / Input (%)		Intronic Site			Average	SD
b-actin in3	IgG	Exp 1	siControl	0.00978409	0.969506		0.0100918		b-actin in3	IgG	siControl	0.0128374	0.00308727
			siADAR1-1	0.0319709	1.2403		0.0257767				siADAR1-1	0.0116711	0.0130597
		Exp 2	siControl	0.0110271	0.681556		0.0161793			S9.6	siControl	1.2542	0.184383
			siADAR1-1	0.00649947	0.703656		0.00923671				siADAR1-1	1.53751	0.502926
		Exp 3	siControl	0.00805001	0.657628		0.012241			RNaseH & S9.6	siControl	0.29624	0.123516
			siADAR1-1	0	1.00371		0				siADAR1-1	0.376097	0.276526
	S9.6	Exp 1	siControl	1.01156	0.969506		1.04338
			siADAR1-1	2.48343	1.2403		2.00228
		Exp 2	siControl	0.909103	0.681556		1.33386
			siADAR1-1	0.70618	0.703656		1.00359
		Exp 3	siControl	0.952571	0.6876		1.38536					Exp 1	Exp 2	Exp 3	F-Test	Two-tailed T-Test P-value	Significance
			siADAR1-1	1.09459	0.681286		1.60666		b-actin in3	S9.6	siControl	1.04338	1.33386	1.38536	0.23697	0.41146	n.s.
	RNaseH & S9.6	Exp 1	siControl	0.422351	0.969506		0.435636				siADAR1-1	2.00228	1.00359	1.60666
			siADAR1-1	0.292396	1.2403		0.235746
		Exp 2	siControl	0.172213	0.681556		0.252676
			siADAR1-1	0.139249	0.703656		0.197893
		Exp 3	siControl	0.131795	0.657628		0.200409
			siADAR1-1	0.697228	1.00371		0.694652
												IP signal / Input (%)
									Transcriptional start site			Average	SD
NEAT1-TSS	IgG	Exp 1	siControl	1.48788e-10	2.67602e-09		0.0556006		NEAT1-TSS	IgG	siControl	0.0283932	0.0248557
			siADAR1-1	2.759e-10	6.85213e-09		0.0402648				siADAR1-1	0.0244854	0.0138476
		Exp 2	siControl	8.12845e-11	3.58036e-09		0.0227029			S9.6	siControl	2.06387	0.639673
			siADAR1-1	5.92905e-11	3.14794e-09		0.0188347				siADAR1-1	1.79925	0.522303
		Exp 3	siControl	2.41076e-11	3.50603e-09		0.00687603			RNaseH & S9.6	siControl	0.462876	0.24503
			siADAR1-1	6.15696e-11	4.28856e-09		0.0143567				siADAR1-1	0.222953	0.039652
	S9.6	Exp 1	siControl	7.26826e-09	2.67602e-09		2.71607
			siADAR1-1	1.59304e-08	6.85213e-09		2.32489
		Exp 2	siControl	7.29689e-09	3.58036e-09		2.03803
			siADAR1-1	5.64277e-09	3.14794e-09		1.79253
		Exp 3	siControl	1.30553e-08	9.08187e-09		1.43751					Exp 1	Exp 2	Exp 3	F-Test	Two-tailed T-Test P-value	Significance
			siADAR1-1	1.52743e-08	1.19298e-08		1.28035		NEAT1-TSS	S9.6	siControl	2.71607	2.03803	1.43751	0.800023	0.608469	n.s.
	RNaseH & S9.6	Exp 1	siControl	1.99491e-09	2.67602e-09		0.745475				siADAR1-1	2.32489	1.79253	1.28035
			siADAR1-1	1.38924e-09	6.85213e-09		0.202745
		Exp 2	siControl	1.19426e-09	3.58036e-09		0.333557
			siADAR1-1	8.45654e-10	3.14794e-09		0.268638
		Exp 3	siControl	2.70613e-09	8.74081e-09		0.309597
			siADAR1-1	2.28864e-09	1.15895e-08		0.197475
												IP signal / Input (%)
									Transcriptional start site			Average	SD
JUN-TSS	IgG	Exp 1	siControl	1.17208e-10	4.40924e-09		0.0265824		JUN-TSS	IgG	siControl	0.0179608	0.0147219
			siADAR1-1	3.18956e-10	8.70936e-09		0.0366222				siADAR1-1	0.0191767	0.0153093
		Exp 2	siControl	4.52184e-12	4.7005e-09		0.000961991			S9.6	siControl	1.81944	0.394946
			siADAR1-1	3.20412e-11	4.01485e-09		0.00798067				siADAR1-1	1.75794	0.371994
		Exp 3	siControl	1.27368e-10	4.83592e-09		0.0263379			RNaseH & S9.6	siControl	0.357976	0.146919
			siADAR1-1	8.67517e-11	6.7107e-09		0.0129274				siADAR1-1	0.218915	0.0413957
	S9.6	Exp 1	siControl	8.84569e-09	4.40924e-09		2.00617
			siADAR1-1	1.85529e-08	8.70936e-09		2.13023
		Exp 2	siControl	9.80709e-09	4.7005e-09		2.08639
			siADAR1-1	7.05557e-09	4.01485e-09		1.75737
		Exp 3	siControl	1.83552e-08	1.34396e-08		1.36575					Exp 1	Exp 2	Exp 3	F-Test	Two-tailed T-Test P-value	Significance
			siADAR1-1	2.51181e-08	1.81196e-08		1.38624		JUN-TSS	S9.6	siControl	2.00617	2.08639	1.36575	0.940201	0.853933	n.s.
	RNaseH & S9.6	Exp 1	siControl	2.30843e-09	4.40924e-09		0.523545				siADAR1-1	2.13023	1.75737	1.38624
			siADAR1-1	2.32183e-09	8.70936e-09		0.266591
		Exp 2	siControl	1.44406e-09	4.7005e-09		0.307213
			siADAR1-1	7.71227e-10	4.01485e-09		0.192094
		Exp 3	siControl	2.99243e-09	1.23059e-08		0.243171
			siADAR1-1	3.67792e-09	1.85695e-08		0.198062
												IP signal / Input (%)
									Transcriptional start site			Average	SD
PMS2-TSS	IgG	Exp 1	siControl	1.9785e-11	4.94984e-09		0.00399709		PMS2-TSS	IgG	siControl	0.00638695	0.0020959
			siADAR1-1	3.54345e-10	1.02478e-08		0.0345777				siADAR1-1	0.015797	0.0168967
		Exp 2	siControl	3.34494e-11	4.61283e-09		0.00725139			S9.6	siControl	1.31683	0.24038
			siADAR1-1	5.71538e-11	5.20304e-09		0.0109847				siADAR1-1	1.18615	0.427306
		Exp 3	siControl	3.18271e-11	4.02244e-09		0.00791237			RNaseH & S9.6	siControl	0.36297	0.266655
			siADAR1-1	1.50523e-11	8.23248e-09		0.00182841				siADAR1-1	0.139301	0.0419039
	S9.6	Exp 1	siControl	7.45019e-09	4.94984e-09		1.50514
			siADAR1-1	1.63673e-08	1.02478e-08		1.59715
		Exp 2	siControl	6.4546e-09	4.61283e-09		1.39927
			siADAR1-1	6.33244e-09	5.20304e-09		1.21707
		Exp 3	siControl	4.20777e-09	4.02244e-09		1.04607					Exp 1	Exp 2	Exp 3	F-Test	Two-tailed T-Test P-value	Significance
			siADAR1-1	6.12678e-09	8.23248e-09		0.74422		PMS2-TSS	S9.6	siControl	1.50514	1.39927	1.04607	0.480773	0.668312	n.s.
	RNaseH & S9.6	Exp 1	siControl	3.31109e-09	4.94984e-09		0.668929				siADAR1-1	1.59715	1.21707	0.74422
			siADAR1-1	1.37383e-09	1.02478e-08		0.134062
		Exp 2	siControl	1.10677e-09	4.61283e-09		0.239933
			siADAR1-1	9.55165e-10	5.20304e-09		0.183578
		Exp 3	siControl	1.48447e-09	8.2449e-09		0.180047
			siADAR1-1	1.36793e-09	1.36433e-08		0.100263
												IP signal / Input (%)
									Transcriptional start site			Average	SD
CLSPN-TSS	IgG	Exp 1	siControl	1.42143e-11	3.58309e-09		0.00396705		CLSPN-TSS	IgG	siControl	0.00441317	0.004512
			siADAR1-1	1.99068e-10	5.82782e-09		0.0341583				siADAR1-1	0.0198204	0.0162365
		Exp 2	siControl	2.58113e-11	2.82658e-09		0.00913165			S9.6	siControl	1.0668	0.138076
			siADAR1-1	7.80883e-11	3.37856e-09		0.0231129				siADAR1-1	1.21332	0.340608
		Exp 3	siControl	4.70286e-13	3.34019e-09		0.000140796			RNaseH & S9.6	siControl	0.32689	0.198154
			siADAR1-1	9.88152e-12	4.51213e-09		0.00218999				siADAR1-1	0.17592	0.0169678
	S9.6	Exp 1	siControl	3.77105e-09	3.58309e-09		1.05246
			siADAR1-1	9.03425e-09	5.82782e-09		1.55019
		Exp 2	siControl	3.42437e-09	2.82658e-09		1.21149
			siADAR1-1	2.9363e-09	3.37856e-09		0.869096
		Exp 3	siControl	9.20857e-09	9.83338e-09		0.936461					Exp 1	Exp 2	Exp 3	F-Test	Two-tailed T-Test P-value	Significance
			siADAR1-1	1.39718e-08	1.14461e-08		1.22066		CLSPN-TSS	S9.6	siControl	1.05246	1.21149	0.936461	0.282278	0.527873	n.s.
	RNaseH & S9.6	Exp 1	siControl	1.88268e-09	3.58309e-09		0.525436				siADAR1-1	1.55019	0.869096	1.22066
			siADAR1-1	1.01519e-09	5.82782e-09		0.174198
		Exp 2	siControl	9.21763e-10	2.82658e-09		0.326106
			siADAR1-1	6.54369e-10	3.37856e-09		0.193683
		Exp 3	siControl	1.21063e-09	9.37534e-09		0.129129
			siADAR1-1	1.48733e-09	9.30288e-09		0.159878
												IP signal / Input (%)
									Mitochondrial gene			Average	SD
CYTB	IgG	Exp 1	siControl	1.03579e-07	9.5273e-07		0.108718		CYTB	IgG	siControl	0.105418	0.0192868
			siADAR1-1	3.08912e-07	1.21133e-06		0.25502				siADAR1-1	0.156236	0.0967828
		Exp 2	siControl	9.08965e-08	7.3995e-07		0.122842			S9.6	siControl	18.8532	6.95498
			siADAR1-1	1.17776e-07	7.74333e-07		0.1521				siADAR1-1	17.7766	6.34225
		Exp 3	siControl	6.52504e-08	7.70426e-07		0.0846939			RNaseH & S9.6	siControl	3.83752	0.561298
			siADAR1-1	7.44602e-08	1.20903e-06		0.0615869				siADAR1-1	3.90385	2.81319
	S9.6	Exp 1	siControl	1.18345e-05	9.5273e-07		12.4217
			siADAR1-1	3.0035e-05	1.21133e-06		24.7951
		Exp 2	siControl	1.94119e-05	7.3995e-07		26.2341
			siADAR1-1	1.245e-05	7.74333e-07		16.0783
		Exp 3	siControl	1.37935e-05	7.70426e-07		17.9037					Exp 1	Exp 2	Exp 3	F-Test	Two-tailed T-Test P-value	Significance
			siADAR1-1	1.50601e-05	1.20903e-06		12.4564		CYTB	S9.6	siControl	12.4217	26.2341	17.9037	0.908036	0.852628	n.s.
	RNaseH & S9.6	Exp 1	siControl	4.26536e-06	9.5273e-07		4.47699				siADAR1-1	24.7951	16.0783	12.4564
			siADAR1-1	2.40562e-06	1.21133e-06		1.98594
		Exp 2	siControl	2.67066e-06	7.3995e-07		3.60925
			siADAR1-1	2.00729e-06	7.74333e-07		2.59228
		Exp 3	siControl	2.63973e-06	7.70426e-07		3.42632
			siADAR1-1	8.62437e-06	1.20903e-06		7.13332

## Sheet: Figure 3b
Figure 3c
Probe				Dot signal		Probe			IP signal / Input (%)		Probe			Average %	SD
DNA (TTAGGG)3	Exp 1	siControl	Input	25722.8		DNA (TTAGGG)3	siControl				DNA (TTAGGG)3	siControl	IgG/Input	0.127677	0.109244				siControl	siADAR1-1	F-Test	Two-tailed T-Test P-value	Significance		Probe			Average %	SD
			IgG	1149.38				IgG	0.223416			siADAR1-1	IgG/Input	0.0652782	0.0882199		S9.6/Input	Exp 1	0.478186	2.14516	0.774066	0.00325487	**		DNA (TTAGGG)3	siControl	IgG/Input	0.127677	0.109244
			S9.6	2460.05				S9.6	0.478186			siControl	S9.6/Input	0.725776	0.21445			Exp 2	0.853191	1.66713						siADAR1-1	IgG/Input	0.0652782	0.0882199
			RNaseH & S9.6	909.619				RNaseH & S9.6	0.176812			siADAR1-1	S9.6/Input	1.9785	0.26988			Exp 3	0.845951	2.12322						siControl	S9.6/Input	0.725776	0.21445
		siADAR1-1	Input	32337.5			siADAR1-1					siControl	RNaseH & S9.6/Input	0.138472	0.0345907											siADAR1-1	S9.6/Input	1.9785	0.26988
			IgG	110.435				IgG	0.0170754			siADAR1-1	RNaseH & S9.6/Input	0.0969198	0.0293072											siControl	RNaseH & S9.6/Input	0.138472	0.0345907
			S9.6	13873.8				S9.6	2.14516																	siADAR1-1	RNaseH & S9.6/Input	0.0969198	0.0293072
			RNaseH & S9.6	797.669				RNaseH & S9.6	0.123335
	Exp 2	siControl	Input	29627.1			siControl																		DNA a-Satellite	siControl	IgG/Input	0.0158057	0.0183561
			IgG	894.376				IgG	0.150939																	siADAR1-1	IgG/Input	0.00990304	0.00430607
			S9.6	5055.52				S9.6	0.853191																	siControl	S9.6/Input	0.052682	0.0483546
			RNaseH & S9.6	764.376				RNaseH & S9.6	0.128999																	siADAR1-1	S9.6/Input	0.18189	0.0906787
		siADAR1-1	Input	32023.3			siADAR1-1																			siControl	RNaseH & S9.6/Input	0.0163222	0.0111831
			IgG	1070.2				IgG	0.167098																	siADAR1-1	RNaseH & S9.6/Input	0.0056148	0.00299431
			S9.6	10677.4				S9.6	1.66713
			RNaseH & S9.6	418.82				RNaseH & S9.6	0.065393																DNA Alu	siControl	IgG/Input	0.00775027	0.00450402
	Exp 3	siControl	Input	29167.5			siControl																			siADAR1-1	IgG/Input	0.00297248	0.000388211
			IgG	50.607				IgG	0.00867523																	siControl	S9.6/Input	0.460523	0.100761
			S9.6	4934.86				S9.6	0.845951																	siADAR1-1	S9.6/Input	0.544284	0.166197
			RNaseH & S9.6	639.376				RNaseH & S9.6	0.109604																	siControl	RNaseH & S9.6/Input	0.0247746	0.0306356
		siADAR1-1	Input	30577			siADAR1-1																			siADAR1-1	RNaseH & S9.6/Input	0.0273206	0.036889
			IgG	71.314				IgG	0.0116614
			S9.6	12984.3				S9.6	2.12322																DNA LINE1	siControl	IgG/Input	0.0307702	0.0103696
			RNaseH & S9.6	623.962				RNaseH & S9.6	0.102031																	siADAR1-1	IgG/Input	0.0159487	0.0106833
																										siControl	S9.6/Input	0.249482	0.129744
																										siADAR1-1	S9.6/Input	0.380593	0.0963992
														Average %	SD											siControl	RNaseH & S9.6/Input	0.0234527	0.0176486
DNA a-Satellite	Exp 1	siControl	Input	35086.6		DNA a-Satellite	siControl				DNA a-Satellite	siControl	IgG/Input	0.0158057	0.0183561				siControl	siADAR1-1	F-Test	Two-tailed T-Test P-value	Significance			siADAR1-1	RNaseH & S9.6/Input	0.0200313	0.00243953
			IgG	38.95				IgG	0.00555055			siADAR1-1	IgG/Input	0.00990304	0.00430607		S9.6/Input	Exp 1	0.101488	0.231893	0.442801	0.0949861	n.s.
			S9.6	712.175				S9.6	0.101488			siControl	S9.6/Input	0.052682	0.0483546			Exp 2	0.00479194	0.0772181
			RNaseH & S9.6	172.213				RNaseH & S9.6	0.0245411			siADAR1-1	S9.6/Input	0.18189	0.0906787			Exp 3	0.051766	0.23656
		siADAR1-1	Input	37656.8			siADAR1-1					siControl	RNaseH & S9.6/Input	0.0163222	0.0111831
			IgG	45.192				IgG	0.0060005			siADAR1-1	RNaseH & S9.6/Input	0.0056148	0.00299431
			S9.6	1746.47				S9.6	0.231893
			RNaseH & S9.6	63.607				RNaseH & S9.6	0.00844561
	Exp 2	siControl	Input	31988.1			siControl
			IgG	236.698				IgG	0.0369978
			S9.6	30.657				S9.6	0.00479194
			RNaseH & S9.6	22.95				RNaseH & S9.6	0.00358727
		siADAR1-1	Input	33851.5			siADAR1-1
			IgG	62.192				IgG	0.009186
			S9.6	522.79				S9.6	0.0772181
			RNaseH & S9.6	40.071				RNaseH & S9.6	0.00591864
	Exp 3	siControl	Input	35715.5			siControl
			IgG	34.778				IgG	0.00486875
			S9.6	369.77				S9.6	0.051766
			RNaseH & S9.6	148.849				RNaseH & S9.6	0.0208381
		siADAR1-1	Input	38793.9			siADAR1-1
			IgG	112.678				IgG	0.0145226
			S9.6	1835.42				S9.6	0.23656
			RNaseH & S9.6	19.243				RNaseH & S9.6	0.00248016
														Average %	SD
DNA Alu	Exp 1	siControl	Input	37861.1		DNA Alu	siControl				DNA Alu	siControl	IgG/Input	0.00775027	0.00450402				siControl	siADAR1-1	F-Test	Two-tailed T-Test P-value	Significance
			IgG	97.971				IgG	0.0129382			siADAR1-1	IgG/Input	0.00297248	0.000388211		S9.6/Input	Exp 1	0.432464	0.734793	0.537553	0.496874	n.s.
			S9.6	3274.71				S9.6	0.432464			siControl	S9.6/Input	0.460523	0.100761			Exp 2	0.376765	0.428999
			RNaseH & S9.6	452.042				RNaseH & S9.6	0.0596975			siADAR1-1	S9.6/Input	0.544284	0.166197			Exp 3	0.57234	0.46906
		siADAR1-1	Input	40400.6			siADAR1-1					siControl	RNaseH & S9.6/Input	0.0247746	0.0306356
			IgG	25.536				IgG	0.00316035			siADAR1-1	RNaseH & S9.6/Input	0.0273206	0.036889
			S9.6	5937.23				S9.6	0.734793
			RNaseH & S9.6	563.891				RNaseH & S9.6	0.0697874
	Exp 2	siControl	Input	26828.3			siControl
			IgG	29.364				IgG	0.00547258
			S9.6	2021.59				S9.6	0.376765
			RNaseH & S9.6	65.435				RNaseH & S9.6	0.0121952
		siADAR1-1	Input	30990.8			siADAR1-1
			IgG	15.657				IgG	0.00252608
			S9.6	2659				S9.6	0.428999
			RNaseH & S9.6	19.95				RNaseH & S9.6	0.0032187
	Exp 3	siControl	Input	27235.5			siControl
			IgG	26.364				IgG	0.00484001
			S9.6	3117.59				S9.6	0.57234
			RNaseH & S9.6	13.243				RNaseH & S9.6	0.0024312
		siADAR1-1	Input	30419.2			siADAR1-1
			IgG	19.657				IgG	0.00323102
			S9.6	2853.68				S9.6	0.46906
			RNaseH & S9.6	54.485				RNaseH & S9.6	0.0089557
														Average %	SD
DNA LINE1	Exp 1	siControl	Input	25283.2		DNA LINE1	siControl				DNA LINE1	siControl	IgG/Input	0.0307702	0.0103696				siControl	siADAR1-1	F-Test	Two-tailed T-Test P-value	Significance
			IgG	168.192				IgG	0.0332616			siADAR1-1	IgG/Input	0.0159487	0.0106833		S9.6/Input	Exp 1	0.184894	0.469615	0.711373	0.232737	n.s.
			S9.6	934.941				S9.6	0.184894			siControl	S9.6/Input	0.249482	0.129744			Exp 2	0.398844	0.393953
			RNaseH & S9.6	217.728				RNaseH & S9.6	0.0430578			siADAR1-1	S9.6/Input	0.380593	0.0963992			Exp 3	0.164709	0.27821
		siADAR1-1	Input	31423.8			siADAR1-1					siControl	RNaseH & S9.6/Input	0.0234527	0.0176486
			IgG	173.899				IgG	0.02767			siADAR1-1	RNaseH & S9.6/Input	0.0200313	0.00243953
			S9.6	2951.42				S9.6	0.469615
			RNaseH & S9.6	134.314				RNaseH & S9.6	0.0213714
	Exp 2	siControl	Input	15421.1			siControl
			IgG	59.778				IgG	0.0193819
			S9.6	1230.12				S9.6	0.398844
			RNaseH & S9.6	27.243				RNaseH & S9.6	0.00883301
		siADAR1-1	Input	20463.3			siADAR1-1
			IgG	27.657				IgG	0.0067577
			S9.6	1612.32				S9.6	0.393953
			RNaseH & S9.6	88.021				RNaseH & S9.6	0.021507
	Exp 3	siControl	Input	14639.6			siControl
			IgG	116.142				IgG	0.039667
			S9.6	482.255				S9.6	0.164709
			RNaseH & S9.6	54.071				RNaseH & S9.6	0.0184674
		siADAR1-1	Input	19139.5			siADAR1-1
			IgG	51.364				IgG	0.0134183
			S9.6	1064.96				S9.6	0.27821
			RNaseH & S9.6	65.899				RNaseH & S9.6	0.0172154

## Sheet: Figure 5
Figure 5b
Probe				Normalized dot signal							fmol / 1mg of genomic DNA
DNA (TTAGGG)3	Oligo DNA 1 fmol		(CCCTAA)4	1				Probe		Cell line	Average	SD
	Genomic DNA	Non-ALT	HeLa	0.220485	0.277042	0.228047		DNA (TTAGGG)3	Non-ALT	HeLa	0.241858	0.0307041
			HEK293T	0.184703	0.234636	0.160623				HEK293T	0.193321	0.0377516
			HCT116	0.2497	0.243426	0.270383				HCT116	0.254503	0.0141054
			HT1080	0.111976	0.134507	0.111569				HT1080	0.119351	0.0131273
		ALT	U2OS	0.464014	0.489016	0.444503			ALT	U2OS	0.465844	0.0223129
			Saos2	0.327042	0.350168	0.353304				Saos2	0.343505	0.0143434
			WI38-VA13	0.484677	0.527391	0.503706				WI38-VA13	0.505258	0.0213995
		Primary	WI38	0.0341558	0.0352369	0.0297005			Primary	WI38	0.033031	0.00293457
			IMR90	0.0241323	0.0179444	0.0190093				IMR90	0.020362	0.00330829
				Normalized dot signal							fmol / 1mg of genomic DNA
DNA (TCAGGG)3	Oligo DNA 1 fmol		(CCCTAA)4	1				Probe		Cell line	Average	SD
	Genomic DNA	Non-ALT	HeLa	0.0182965	0.018125	0.0188634		DNA (TCAGGG)3	Non-ALT	HeLa	0.0184283	0.000386472
			HEK293T	0.0211465	0.0211728	0.0186697				HEK293T	0.0203296	0.00143764
			HCT116	0.019498	0.0173561	0.0165137				HCT116	0.0177893	0.00153858
			HT1080	0.0195369	0.0151547	0.0151068				HT1080	0.0165995	0.00254401
		ALT	U2OS	0.021876	0.0175744	0.0180648			ALT	U2OS	0.0191718	0.00235476
			Saos2	0.0198021	0.0210392	0.0198021				Saos2	0.0202145	0.000714211
			WI38-VA13	0.206366	0.218629	0.204824				WI38-VA13	0.209939	0.00756482
		Primary	WI38	0.00762342	0.00774131	0.00625687			Primary	WI38	0.0072072	0.000825117
			IMR90	0.00561238	0.00572956	0.00434561				IMR90	0.00522918	0.000767437
				Normalized dot signal							fmol / 1mg of genomic DNA
DNA (TTGGGG)3	Oligo DNA 1 fmol		(CCCTAA)4	1				Probe		Cell line	Average	SD
	Genomic DNA	Non-ALT	HeLa	0.0642123	0.0739212	0.0724602		DNA (TTGGGG)3	Non-ALT	HeLa	0.0701979	0.00523491
			HEK293T	0.0796319	0.0851058	0.0852042				HEK293T	0.083314	0.00318914
			HCT116	0.0742573	0.0439256	0.066583				HCT116	0.0615886	0.0157706
			HT1080	0.0632354	0.0605081	0.0572569				HT1080	0.0603335	0.00299306
		ALT	U2OS	0.115866	0.0715748	0.0723969			ALT	U2OS	0.0866126	0.0253377
			Saos2	0.0698177	0.0646048	0.0768579				Saos2	0.0704268	0.00614918
			WI38-VA13	0.146753	0.148905	0.145019				WI38-VA13	0.146892	0.00194641
		Primary	WI38	0.0201033	0.0223162	0.0152381			Primary	WI38	0.0192192	0.00362093
			IMR90	0.0145173	0.0120833	0.0134741				IMR90	0.0133582	0.00122114

## Sheet: Figure 6
Figure 6c
DRIP-RNA strand detection
Probe				Dot signal		Probe			IP signal / Input (%)		Probe			Average %	SD
LNA (CCCTAA)3	Exp 1	siControl	Input	4982.83		LNA (CCCTAA)3	siControl				LNA (CCCTAA)3	siControl	IgG/Input	1.54999	0.0868962				siControl	siADAR1-1	F-Test	Two-tailed T-Test P-value	Significance
			IgG	1579.91				IgG	1.58536			siADAR1-1	IgG/Input	1.88036	0.367131		S9.6/Input	Exp 1	11.5129	21.7937	0.839128	9.58472e-05	***
			S9.6	11473.3				S9.6	11.5129			siControl	S9.6/Input	11.4245	0.817932			Exp 2	12.1947	23.2187
			RNaseH & S9.6	3159.69				RNaseH & S9.6	3.17058			siADAR1-1	S9.6/Input	22.8794	0.962045			Exp 3	10.566	23.6258
		siADAR1-1	Input	4799.88			siADAR1-1					siControl	RNaseH & S9.6/Input	2.7945	0.623564
			IgG	2002.74				IgG	2.08624			siADAR1-1	RNaseH & S9.6/Input	3.57033	0.853489
			S9.6	20921.4				S9.6	21.7937
			RNaseH & S9.6	4112.05				RNaseH & S9.6	4.28349
	Exp 2	siControl	Input	4842.3			siControl
			IgG	1562.74				IgG	1.61364
			S9.6	11810.1				S9.6	12.1947
			RNaseH & S9.6	3039.22				RNaseH & S9.6	3.13821
		siADAR1-1	Input	4302.37			siADAR1-1
			IgG	1253.28				IgG	1.4565
			S9.6	19979.1				S9.6	23.2187
			RNaseH & S9.6	3272.22				RNaseH & S9.6	3.80282
	Exp 3	siControl	Input	5087.3			siControl
			IgG	1476.33				IgG	1.45099
			S9.6	10750.5				S9.6	10.566
			RNaseH & S9.6	2110.93				RNaseH & S9.6	2.07471
		siADAR1-1	Input	4644.88			siADAR1-1
			IgG	1949.33				IgG	2.09836
			S9.6	21947.9				S9.6	23.6258
			RNaseH & S9.6	2438.28				RNaseH & S9.6	2.62469
Probe				Dot signal		Probe			IP signal / Input (%)		Probe			Average %	SD
LNA (CCCTGA)3	Exp 1	siControl	Input	6856.46		LNA (CCCTGA)3	siControl				LNA (CCCTGA)3	siControl	IgG/Input	0.201579	0.0199625				siControl	siADAR1-1	F-Test	Two-tailed T-Test P-value	Significance
			IgG	302.335				IgG	0.220475			siADAR1-1	IgG/Input	0.183265	0.0566935		S9.6/Input	Exp 1	15.4139	29.0744	0.459382	0.00243163	**
			S9.6	21137				S9.6	15.4139			siControl	S9.6/Input	13.695	1.49085			Exp 2	12.7542	24.2668
			RNaseH & S9.6	6152.76				RNaseH & S9.6	4.48684			siADAR1-1	S9.6/Input	25.9232	2.7302			Exp 3	12.9169	24.4284
		siADAR1-1	Input	5637.05			siADAR1-1					siControl	RNaseH & S9.6/Input	2.28001	1.91286
			IgG	252.042				IgG	0.223559			siADAR1-1	RNaseH & S9.6/Input	3.44344	2.18855
			S9.6	32778.7				S9.6	29.0744
			RNaseH & S9.6	6702.9				RNaseH & S9.6	5.9454
	Exp 2	siControl	Input	7927.41			siControl
			IgG	322.749				IgG	0.203565
			S9.6	20221.5				S9.6	12.7542
			RNaseH & S9.6	1993.03				RNaseH & S9.6	1.25705
		siADAR1-1	Input	5903.97			siADAR1-1
			IgG	139.849				IgG	0.118436
			S9.6	28654.2				S9.6	24.2668
			RNaseH & S9.6	2952.52				RNaseH & S9.6	2.50045
	Exp 3	siControl	Input	7410.7			siControl
			IgG	267.82				IgG	0.180698
			S9.6	19144.7				S9.6	12.9169
			RNaseH & S9.6	1624.62				RNaseH & S9.6	1.09613
		siADAR1-1	Input	6071.58			siADAR1-1
			IgG	252.335				IgG	0.2078
			S9.6	29663.8				S9.6	24.4284
			RNaseH & S9.6	2288.33				RNaseH & S9.6	1.88446
Figure 6d
DRIP-DNA strand detection
Probe				Dot signal		Probe			IP signal / Input (%)		Probe			Average %	SD
LNA (TTAGGG)3	Exp 1	siControl	Input	22065.2		LNA (TTAGGG)3	siControl				LNA (TTAGGG)3	siControl	IgG/Input	0.0497716	0.011508				siControl	siADAR1-1	F-Test	Two-tailed T-Test P-value	Significance
			IgG	274.092				IgG	0.0621096			siADAR1-1	IgG/Input	0.0264658	0.0152243		S9.6/Input	Exp 1	0.556364	1.07027	0.547972	0.000169666	***
			S9.6	2455.26				S9.6	0.556364			siControl	S9.6/Input	0.495671	0.0660506			Exp 2	0.425325	1.09259
			RNaseH & S9.6	106.899				RNaseH & S9.6	0.0242235			siADAR1-1	S9.6/Input	1.10395	0.040576			Exp 3	0.505324	1.149
		siADAR1-1	Input	24887.6			siADAR1-1					siControl	RNaseH & S9.6/Input	0.0515596	0.0252953
			IgG	44.243				IgG	0.00888857			siADAR1-1	RNaseH & S9.6/Input	0.0405065	0.0270499
			S9.6	5327.28				S9.6	1.07027
			RNaseH & S9.6	226.092				RNaseH & S9.6	0.0454226
	Exp 2	siControl	Input	26058.5			siControl
			IgG	204.971				IgG	0.039329
			S9.6	2216.67				S9.6	0.425325
			RNaseH & S9.6	293.506				RNaseH & S9.6	0.0563167
		siADAR1-1	Input	29936.8			siADAR1-1
			IgG	209.607				IgG	0.0350082
			S9.6	6541.76				S9.6	1.09259
			RNaseH & S9.6	387.749				RNaseH & S9.6	0.0647612
	Exp 3	siControl	Input	21750.2			siControl
			IgG	208.263				IgG	0.0478761
			S9.6	2198.18				S9.6	0.505324
			RNaseH & S9.6	322.506				RNaseH & S9.6	0.0741385
		siADAR1-1	Input	24990.4			siADAR1-1
			IgG	177.435				IgG	0.0355006
			S9.6	5742.79				S9.6	1.149
			RNaseH & S9.6	56.657				RNaseH & S9.6	0.0113357
Probe				Dot signal		Probe			IP signal / Input (%)		Probe			Average %	SD
LNA (TTGGGG)3	Exp 1	siControl	Input	20766.6		LNA (TTGGGG)3	siControl				LNA (TTGGGG)3	siControl	IgG/Input	0.222345	0.079533				siControl	siADAR1-1	F-Test	Two-tailed T-Test P-value	Significance
			IgG	948.933				IgG	0.228476			siADAR1-1	IgG/Input	0.200551	0.0378309		S9.6/Input	Exp 1	0.883261	2.79719	0.838208	0.0222298	*
			S9.6	3668.47				S9.6	0.883261			siControl	S9.6/Input	1.13293	0.819181			Exp 2	2.0479	3.82505
			RNaseH & S9.6	897.69				RNaseH & S9.6	0.216138			siADAR1-1	S9.6/Input	3.78228	0.964423			Exp 3	0.46764	4.72461
		siADAR1-1	Input	23701.7			siADAR1-1					siControl	RNaseH & S9.6/Input	0.197168	0.0325924
			IgG	1152.28				IgG	0.243078			siADAR1-1	RNaseH & S9.6/Input	0.209479	0.0375816
			S9.6	13259.6				S9.6	2.79719
			RNaseH & S9.6	1181.98				RNaseH & S9.6	0.249345
	Exp 2	siControl	Input	22515.9			siControl
			IgG	1344.81				IgG	0.298636
			S9.6	9222.05				S9.6	2.0479
			RNaseH & S9.6	971.933				RNaseH & S9.6	0.215833
		siADAR1-1	Input	25606.3			siADAR1-1
			IgG	962.447				IgG	0.187932
			S9.6	19589				S9.6	3.82505
			RNaseH & S9.6	1046.74				RNaseH & S9.6	0.204391
	Exp 3	siControl	Input	23215.7			siControl
			IgG	649.69				IgG	0.139925
			S9.6	2171.32				S9.6	0.46764
			RNaseH & S9.6	740.74				RNaseH & S9.6	0.159534
		siADAR1-1	Input	26832.2			siADAR1-1
			IgG	915.74				IgG	0.170642
			S9.6	25354.3				S9.6	4.72461
			RNaseH & S9.6	937.518				RNaseH & S9.6	0.1747

## Sheet: Figure 9a
Figure 9a
				Relative signal
Cell line			Dot signal	siADAR1/siControl			siADAR1/siControl				Average	SD	Two-tailed T-Test P-value	Significance
HeLa	Exp 1	siControl	5729.73	2.82887		1	2.82887		HeLa	siADAR1/siControl	3.52582	0.629012	0.00224562	**				Relative DNA:RNA hybrid level	SD
		siADAR1-1	16208.7			1	3.6972										HeLa	3.52582	0.629012
	Exp 2	siControl	2068.41	3.6972		1	4.05138										HEK293T	2.89598	0.198207
		siADAR1-1	7647.31														HCT116	2.46892	0.652679
	Exp 3	siControl	1985.6	4.05138													HT1080	1.8341	0.246034
		siADAR1-1	8044.41														U2OS	1.2827	0.062819
																	Saos2	0.805437	0.247747
			Dot signal	siADAR1/siControl			siADAR1/siControl				Average	SD	Two-tailed T-Test P-value	Significance			WI38-VA13	1.07318	0.178702
HEK293T	Exp 1	siControl	4590.87	3.02537		1	3.02537		HEK293T	siADAR1/siControl	2.89598	0.198207	7.77266e-05	***			WI38	1.19543	0.200698
		siADAR1-1	13889.1			1	2.99478										IMR90	1.11521	0.231721
	Exp 2	siControl	5494.77	2.99478		1	2.6678
		siADAR1-1	16455.6
	Exp 3	siControl	6028.65	2.6678
		siADAR1-1	16083.2
			Dot signal	siADAR1/siControl			siADAR1/siControl				Average	SD	Two-tailed T-Test P-value	Significance
HCT116	Exp 1	siControl	8806.79	1.80968		1	1.80968		HCT116	siADAR1/siControl	2.46892	0.652679	0.0175688	*
		siADAR1-1	15937.5			1	3.11484
	Exp 2	siControl	1448.82	3.11484		1	2.48225
		siADAR1-1	4512.84
	Exp 3	siControl	1896.58	2.48225
		siADAR1-1	4707.77
			Dot signal	siADAR1/siControl			siADAR1/siControl				Average	SD	Two-tailed T-Test P-value	Significance
HT1080	Exp 1	siControl	9103.38	2.03864		1	2.03864		HT1080	siADAR1/siControl	1.8341	0.246034	0.0042014	**
		siADAR1-1	18558.5			1	1.56108
	Exp 2	siControl	3628.11	1.56108		1	1.90257
		siADAR1-1	5663.77
	Exp 3	siControl	11336.6	1.90257
		siADAR1-1	21568.7
			Dot signal	siADAR1/siControl			siADAR1/siControl				Average	SD	Two-tailed T-Test P-value	Significance
U2OS	Exp 1	siControl	10075.3	1.2443		1	1.2443		U2OS	siADAR1/siControl	1.2827	0.062819	0.00146136	**
		siADAR1-1	12536.7			1	1.35519
	Exp 2	siControl	1832.94	1.35519		1	1.24861
		siADAR1-1	2483.99
	Exp 3	siControl	2030.36	1.24861
		siADAR1-1	2535.11
			Dot signal	siADAR1/siControl			siADAR1/siControl				Average	SD	Two-tailed T-Test P-value	Significance
Saos2	Exp 1	siControl	12786.5	1.05804		1	1.05804		Saos2	siADAR1/siControl	0.805437	0.247747	0.245367	n.s.
		siADAR1-1	13528.7			1	0.795414
	Exp 2	siControl	8451.48	0.795414		1	0.562854
		siADAR1-1	6722.43
	Exp 3	siControl	9040.18	0.562854
		siADAR1-1	5088.31
			Dot signal	siADAR1/siControl			siADAR1/siControl				Average	SD	Two-tailed T-Test P-value	Significance
WI38-VA13	Exp 1	siControl	13443.9	1.10812		1	1.10812		WI38-VA13	siADAR1/siControl	1.07318	0.178702	0.51731	n.s.
		siADAR1-1	14897.6			1	1.23183
	Exp 2	siControl	2101.23	1.23183		1	0.879584
		siADAR1-1	2588.36
	Exp 3	siControl	2059.53	0.879584
		siADAR1-1	1811.53
			Dot signal	siADAR1/siControl			siADAR1/siControl				Average	SD	Two-tailed T-Test P-value	Significance
WI38	Exp 1	siControl	2295.98	1.00837		1	1.00837		WI38	siADAR1/siControl	1.19543	0.200698	0.166961	n.s.
		siADAR1-1	2315.19			1	1.40743
	Exp 2	siControl	2343.36	1.40743		1	1.17049
		siADAR1-1	3298.11
	Exp 3	siControl	2693.7	1.17049
		siADAR1-1	3152.94
			Dot signal	siADAR1/siControl			siADAR1/siControl				Average	SD	Two-tailed T-Test P-value	Significance
IMR90	Exp 1	siControl	10731.7	1.38173		1	1.38173		IMR90	siADAR1/siControl	1.11521	0.231721	0.437699	n.s.
		siADAR1-1	14828.4			1	0.961442
	Exp 2	siControl	3267.77	0.961442		1	1.00247
		siADAR1-1	3141.77
	Exp 3	siControl	2838.53	1.00247
		siADAR1-1	2845.53

## Sheet: Figure 9b
Figure 9b
Probe	Cell line				Dot signal											IP signal / Input (%)
DNA (TTAGGG)3	HEK293T	Exp 1	siControl	Input	20638.3					IP signal / Input (%)						Average	SD
				IgG	794.941		HEK293T	siControl	IgG/Input	0.192589		DNA (TTAGGG)3	HEK293T	siControl	IgG/Input	0.199435	0.0637208
				S9.6	2159.01				S9.6/Input	0.52306				siADAR1-1	IgG/Input	0.273106	0.0895198
			siADAR1-1	Input	18124.7									siControl	S9.6/Input	0.579425	0.158605
				IgG	727.941			siADAR1-1	IgG/Input	0.200815				siADAR1-1	S9.6/Input	1.22575	0.126608
				S9.6	3923.4				S9.6/Input	1.08234
		Exp 2	siControl	Input	20857.9
				IgG	581.577			siControl	IgG/Input	0.139414
				S9.6	3164.2				S9.6/Input	0.758515
			siADAR1-1	Input	17780.3										Exp 1	Exp 2	Exp 3
				IgG	1327.26			siADAR1-1	IgG/Input	0.373238			S9.6/Input	siControl	0.52306	0.758515	0.4567
				S9.6	4701.23				S9.6/Input	1.32203				siADAR1-1	1.08234	1.32203	1.27288
		Exp 3	siControl	Input	26087.3
				IgG	1389.43			siControl	IgG/Input	0.266303					F-Test	Two-tailed T-Test P-value	Significance
				S9.6	2382.82				S9.6/Input	0.4567					0.77841	0.00527183	**
			siADAR1-1	Input	23048.6
				IgG	1130.6			siADAR1-1	IgG/Input	0.245263
				S9.6	5867.62				S9.6/Input	1.27288
Probe	Cell line				Dot signal											IP signal / Input (%)
DNA (TTAGGG)3	HCT116	Exp 1	siControl	Input	28732.8					IP signal / Input (%)						Average	SD
				IgG	336.849		HCT116	siControl	IgG/Input	0.0586174		DNA (TTAGGG)3	HCT116	siControl	IgG/Input	0.0690605	0.0393793
				S9.6	4858.35				S9.6/Input	0.845436				siADAR1-1	IgG/Input	0.117724	0.0507111
			siADAR1-1	Input	29933.5									siControl	S9.6/Input	0.78261	0.273229
				IgG	873.82			siADAR1-1	IgG/Input	0.14596				siADAR1-1	S9.6/Input	1.42108	0.283686
				S9.6	8302.38				S9.6/Input	1.3868
		Exp 2	siControl	Input	17490.9
				IgG	125.778			siControl	IgG/Input	0.0359552
				S9.6	1691.16				S9.6/Input	0.48344
			siADAR1-1	Input	20267.3										Exp 1	Exp 2	Exp 3
				IgG	600.042			siADAR1-1	IgG/Input	0.148032			S9.6/Input	siControl	0.845436	0.48344	1.01895
				S9.6	4686.13				S9.6/Input	1.15608				siADAR1-1	1.3868	1.15608	1.72034
		Exp 3	siControl	Input	23832.5
				IgG	536.749			siControl	IgG/Input	0.112609					F-Test	Two-tailed T-Test P-value	Significance
				S9.6	4856.84				S9.6/Input	1.01895					0.962458	0.0484313	*
			siADAR1-1	Input	24657.7
				IgG	291.849			siADAR1-1	IgG/Input	0.0591802
				S9.6	8483.91				S9.6/Input	1.72034
Probe	Cell line				Dot signal											IP signal / Input (%)
DNA (TTAGGG)3	U2OS	Exp 1	siControl	Input	26596.3					IP signal / Input (%)						Average	SD
				IgG	113.071		U2OS	siControl	IgG/Input	0.0212569		DNA (TTAGGG)3	U2OS	siControl	IgG/Input	0.0303479	0.0143032
				S9.6	8157.79				S9.6/Input	1.53363				siADAR1-1	IgG/Input	0.0647371	0.0937379
			siADAR1-1	Input	25049.2									siControl	S9.6/Input	1.38017	0.338677
				IgG	37.95			siADAR1-1	IgG/Input	0.00757508				siADAR1-1	S9.6/Input	1.21873	0.293111
				S9.6	7721.26				S9.6/Input	1.54122
		Exp 2	siControl	Input	25094
				IgG	115.192			siControl	IgG/Input	0.0229521
				S9.6	4978.31				S9.6/Input	0.991931
			siADAR1-1	Input	23202										Exp 1	Exp 2	Exp 3
				IgG	63.657			siADAR1-1	IgG/Input	0.013718			S9.6/Input	siControl	1.53363	0.991931	1.61495
				S9.6	4494.31				S9.6/Input	0.968517				siADAR1-1	1.54122	0.968517	1.14645
		Exp 3	siControl	Input	34097
				IgG	319.385			siControl	IgG/Input	0.0468348					F-Test	Two-tailed T-Test P-value	Significance
				S9.6	11013				S9.6/Input	1.61495					0.856502	0.566264	n.s.
			siADAR1-1	Input	33065.5
				IgG	1143.53			siADAR1-1	IgG/Input	0.172918
				S9.6	7581.6				S9.6/Input	1.14645
Probe	Cell line				Dot signal											IP signal / Input (%)
DNA (TTAGGG)3	Saos2	Exp 1	siControl	Input	18604.7					IP signal / Input (%)						Average	SD
				IgG	1377.94		Saos2	siControl	IgG/Input	0.37032		DNA (TTAGGG)3	Saos2	siControl	IgG/Input	0.297503	0.122573
				S9.6	14505.7				S9.6/Input	3.89839				siADAR1-1	IgG/Input	0.346196	0.0401283
			siADAR1-1	Input	19562.5									siControl	S9.6/Input	4.13031	0.20784
				IgG	1280.11			siADAR1-1	IgG/Input	0.327186				siADAR1-1	S9.6/Input	3.65392	0.579247
				S9.6	15463.7				S9.6/Input	3.95239
		Exp 2	siControl	Input	15479.2
				IgG	1133.7			siControl	IgG/Input	0.366201
				S9.6	13311.3				S9.6/Input	4.29974
			siADAR1-1	Input	17354.8										Exp 1	Exp 2	Exp 3
				IgG	1361.65			siADAR1-1	IgG/Input	0.392297			S9.6/Input	siControl	3.89839	4.29974	4.19279
				S9.6	13963.9				S9.6/Input	4.02307				siADAR1-1	3.95239	4.02307	2.98631
		Exp 3	siControl	Input	18322.8
				IgG	571.627			siControl	IgG/Input	0.155988					F-Test	Two-tailed T-Test P-value	Significance
				S9.6	15364.7				S9.6/Input	4.19279					0.228121	0.251075	n.s.
			siADAR1-1	Input	16810.6
				IgG	1072.87			siADAR1-1	IgG/Input	0.319106
				S9.6	10040.3				S9.6/Input	2.98631
Probe	Cell line				Dot signal											IP signal / Input (%)
DNA (TTAGGG)3	WI38	Exp 1	siControl	Input	16765					IP signal / Input (%)						Average	SD
				IgG	20.95		WI38	siControl	IgG/Input	0.00624815		DNA (TTAGGG)3	WI38	siControl	IgG/Input	0.024611	0.0180474
				S9.6	3588.42				S9.6/Input	1.07021				siADAR1-1	IgG/Input	0.0545295	0.0549476
			siADAR1-1	Input	16223									siControl	S9.6/Input	1.13975	0.0784185
				IgG	32.657			siADAR1-1	IgG/Input	0.0100651				siADAR1-1	S9.6/Input	1.07927	0.315333
				S9.6	2481.18				S9.6/Input	0.764711
		Exp 2	siControl	Input	20107.6
				IgG	170.213			siControl	IgG/Input	0.0423255
				S9.6	4925.35				S9.6/Input	1.22475
			siADAR1-1	Input	17465.1										Exp 1	Exp 2	Exp 3
				IgG	131.213			siADAR1-1	IgG/Input	0.0375644			S9.6/Input	siControl	1.07021	1.22475	1.12429
				S9.6	4874.05				S9.6/Input	1.39537				siADAR1-1	0.764711	1.39537	1.07774
		Exp 3	siControl	Input	16771.6
				IgG	84.728			siControl	IgG/Input	0.0252593					F-Test	Two-tailed T-Test P-value	Significance
				S9.6	3771.22				S9.6/Input	1.12429					0.116484	0.763323	n.s.
			siADAR1-1	Input	17496.3
				IgG	405.77			siADAR1-1	IgG/Input	0.115959
				S9.6	3771.28				S9.6/Input	1.07774
Probe	Cell line				Dot signal											IP signal / Input (%)
DNA (TTAGGG)3	IMR90	Exp 1	siControl	Input	24125.8					IP signal / Input (%)						Average	SD
				IgG	194.263		IMR90	siControl	IgG/Input	0.0402604		DNA (TTAGGG)3	IMR90	siControl	IgG/Input	0.0308009	0.00914103
				S9.6	8129.47				S9.6/Input	1.68481				siADAR1-1	IgG/Input	0.102754	0.0803547
			siADAR1-1	Input	24611									siControl	S9.6/Input	1.58272	0.373178
				IgG	959.598			siADAR1-1	IgG/Input	0.194953				siADAR1-1	S9.6/Input	1.32721	0.2749
				S9.6	8044.47				S9.6/Input	1.63432
		Exp 2	siControl	Input	14778.3
				IgG	65.071			siControl	IgG/Input	0.0220157
				S9.6	5598.69				S9.6/Input	1.89422
			siADAR1-1	Input	13050.1										Exp 1	Exp 2	Exp 3
				IgG	124.314			siADAR1-1	IgG/Input	0.0476296			S9.6/Input	siControl	1.68481	1.89422	1.16912
				S9.6	2881.81				S9.6/Input	1.10414				siADAR1-1	1.63432	1.10414	1.24318
		Exp 3	siControl	Input	14256.3
				IgG	85.899			siControl	IgG/Input	0.0301266					F-Test	Two-tailed T-Test P-value	Significance
				S9.6	3333.47				S9.6/Input	1.16912					0.703529	0.393749	n.s.
			siADAR1-1	Input	13834.3
				IgG	181.728			siADAR1-1	IgG/Input	0.0656804
				S9.6	3439.69				S9.6/Input	1.24318

## Sheet: Sup Figure 1c
Supplementary Figure 1c
		chromosome fusion (tel-)	chromosome-type telomere fusion (tel+)	chromatid-type telomere fusion (tel+)	telomere signal loss	Multiple telomere signal
WT MEF 1	Exp 1	0	0.00111607	0	0.00223214	0.00558036
	Exp 2	0	0.00103627	0	0.00103627	0.00518135
	Exp 3	0	0	0	0.00337079	0.00898876
Adar1 -/- MEF 1	Exp 1	0.00163399	0.00326797	0.00490196	0.0147059	0.0375817
	Exp 2	0.00109769	0.00219539	0.00219539	0.0109769	0.0307355
	Exp 3	0.0016129	0.00322581	0.00483871	0.0209677	0.0419355
Adar2 -/- MEF 1	Exp 1	0	0.00176367	0	0.00176367	0.00881834
	Exp 2	0	0	0	0.00331675	0.013267
	Exp 3	0.00181159	0	0	0.00181159	0.0144928
		chromosome fusion (tel-)	chromosome-type telomere fusion (tel+)	chromatid-type telomere fusion (tel+)	telomere signal loss	Multiple telomere signal
Average	WT MEF	0	0.000717447	0	0.00221307	0.00658349
	Adar1 -/- MEF	0.00144819	0.00289639	0.00397869	0.0155502	0.0367509
	Adar2 -/- MEF	0.000603865	0.000587889	0	0.00229734	0.0121927
SD	WT MEF	0	0.000622607	0	0.00116738	0.00209256
	Adar1 -/- MEF	0.000303725	0.00060745	0.0015447	0.00504863	0.00564605
	Adar2 -/- MEF	0.00104592	0.00101825	0	0.000883162	0.00298585
F-Test	WT vs Adar1 -/-	#DIV/0!	0.975359	#DIV/0!	0.101504	0.241545
	WT vs Adar2 -/-	#DIV/0!	0.544254	#DIV/0!	0.728016	0.658758
	Adar1 -/- vs Adar2 -/-	0.155536	0.524948	#DIV/0!	0.0593846	0.437099
Two-tailed T-Test P-value	WT vs Adar1 -/-	0.00117279	0.0122651	0.0111497	0.0111776	0.000970578
	WT vs Adar2 -/-	0.373901	0.860017	#DIV/0!	0.925369	0.0561206
	Adar1 -/- vs Adar2 -/-	0.250489	0.0279847	0.0111497	0.0110009	0.0026405
Significance	WT vs Adar1 -/-	**	*	*	*	***
	WT vs Adar2 -/-	n.s.	n.s.	n.s.	n.s.	n.s.
	Adar1 -/- vs Adar2 -/-	n.s.	*	*	*	**

## Sheet: Sup Figure 1d
Supplementary Figure 1d
		Frequency per chromosome
		leading-lagging telomere fusion	leading-leading telomere fusion	lagging-lagging telomere fusion
WT MEF	Exp 1	0	0	0
	Exp 2	0	0	0
	Exp 3	0	0	0
Adar1 -/- MEF	Exp 1	0.00343053	0.00686106	0
	Exp 2	0.00177305	0.0035461	0
	Exp 3	0.00187266	0.00374532	0
		leading-lagging telomere fusion	leading-leading telomere fusion	lagging-lagging telomere fusion
Average	WT MEF	0	0	0
	Adar1 -/- MEF	0.00235875	0.00471749	0
SD	WT MEF	0	0	0
	Adar1 -/- MEF	0.000929528	0.00185906	0
	F-Test	#DIV/0!	#DIV/0!	#DIV/0!
	Two-tailed T-Test P-value	0.0117349	0.0117349	#DIV/0!
	Significance	*	*	n.s.

[truncated: 3 more sheets: Sup Figure 1e, Sup Figure 3, Sup Data 2 (Fig. 4 & Fig. 7)]
